# Supplementary material for: Genetic architecture study of rheumatoid arthritis and juvenile idiopathic arthritis
Source: PeerJ. 2020 Jan 15;8:e8234. doi: 10.7717/peerj.8234 (PMC6969553; doi:10.7717/peerj.8234)
Supplement: Supplemental Information 2 [file peerj-08-8234-s002.xls]

## Sheet: Table S2
Supplementary Table 2 SNPs reaching genome-wide significance threshold of P-value < 5x10-8 from GWAS summary statistics in juvenile idiopathic arthritis (JIA) study.
SNP	Chr	Pos(hg18)	A(risk)	OR(risk)	Pval
rs2517930	6	29853054	A	1.4683	8.95e-11
rs2975033	6	29930240	T	1.4723	6.48e-10
rs12206499	6	30045106	G	1.4103	3.59e-08
rs3823355	6	30050062	T	1.4298	1.1e-08
rs6904029	6	30051046	A	1.4266	1.44e-08
rs3823375	6	30052137	C	1.4441	3.1e-09
rs9366752	6	30132656	T	1.5107	2.97e-10
rs9295947	6	31127439	A	1.5145	4.54e-08
rs9262638	6	31133968	T	1.4506	5.52e-09
rs9262639	6	31133988	T	1.4619	3e-09
rs1265048	6	31189388	G	1.4369	2.91e-09
rs13202464	6	31452562	G	1.999	2.09e-11
rs9266689	6	31456559	G	1.53752	6.16e-11
rs2844533	6	31458781	T	1.61368	2.9e-08
rs2516398	6	31589505	A	1.48368	4.78e-09
rs2844494	6	31591394	A	1.48324	4.07e-09
rs2261033	6	31711570	C	1.4847	5.09e-09
rs6941112	6	32054593	A	1.4248	3.2e-09
rs8111	6	32191153	A	1.4872	5.6e-11
rs204999	6	32217957	A	1.53233	5.88e-09
rs1035798	6	32259200	T	1.6604	9.61e-17
rs9267833	6	32285878	C	1.4468	2.23e-09
rs2071286	6	32287874	A	1.6393	9.87e-15
rs17576984	6	32320963	T	1.8591	1.66e-12
rs570963	6	32397572	C	1.7044	8.91e-11
rs910049	6	32423705	G	1.65344	5.48e-10
rs2395148	6	32429532	T	3.6249	1.08e-25
rs6907322	6	32432923	A	1.6912	9.99e-15
rs9268365	6	32441417	T	1.6558	4.98e-14
rs7770048	6	32442732	T	1.9061	2.54e-18
rs2073048	6	32443411	T	1.8993	4.48e-18
rs3129941	6	32445664	G	1.60411	1.48e-09
rs4248166	6	32474399	C	1.8633	3.98e-19
rs2294884	6	32475237	C	1.8322	2.78e-18
rs10947262	6	32481290	T	1.9923	1.61e-15
rs3763313	6	32484449	C	1.6051	3.94e-12
rs2395185	6	32541145	G	1.80505	1.19e-16
rs477515	6	32677669	C	1.88929	3.19e-18
rs2516049	6	32678378	A	1.89251	2.62e-18
rs2858870	6	32680229	A	2.1901	8.41e-12
rs9275224	6	32767856	G	1.40568	1.06e-08
rs6457617	6	32771829	T	1.40469	1.1e-08
rs2858308	6	32777978	C	1.98413	1.94e-08
rs2856705	6	32778934	G	1.99124	1.64e-08
rs13192471	6	32779081	C	1.9301	1.93e-19
rs1794275	6	32779226	T	1.8229	3.47e-13
rs7765379	6	32788906	G	1.6797	3.11e-10
rs2071550	6	32838918	T	1.4018	2.79e-08
rs9368741	6	32845485	A	1.4056	2.02e-08
rs2301226	6	33142574	T	1.7215	1.4e-12
rs3135021	6	33153536	A	1.4673	9.6e-10
rs4713610	6	33215933	G	1.5371	7.54e-09
rs9277912	6	33232636	T	1.5077	2.61e-08
