# Supplementary material for: Genetic architecture study of rheumatoid arthritis and juvenile idiopathic arthritis
Source: PeerJ. 2020 Jan 15;8:e8234. doi: 10.7717/peerj.8234 (PMC6969553; doi:10.7717/peerj.8234)
Supplement: Table S3 [file peerj-08-8234-s003.xls]

## Sheet: Table S3
Supplementary Table 3 SNPs reaching genome-wide significance threshold of P-value < 5x10-8 in JIA studies reported in GWAS catalog.
SNP	Chr	Pos(hg38)	A(risk)	OR(risk)	Pval	OR_95%CIup-OR_95%CIlow	Mapped_gene	STUDY ACCESSION
rs7775055	6	32690139	G	6.01	3e-174	[5.30-6.81]	HLA-DQB1 - MTCO3P1	GCST005528
rs6679677	1	113761186	A	1.59	3e-25	[1.45-1.73]	PHTF1 - RSBN1	GCST005528
rs10174238	2	191108308	G	1.29	1e-13	[1.20-1.37]	STAT4	GCST005528
rs2847293	18	12782449	A	1.31	1e-12	[1.22-1.41]	LOC100996324 - PTPN2	GCST005528
rs10213692	5	56146422		1.26582	3e-11	[1.25-1.35]	ANKRD55	GCST005528
rs1479924	4	122466445		1.26582	6e-11	[1.18-1.35]	IL2 - IL21	GCST005528
rs34536443	19	10352442		1.78571	1e-10	[1.49-2.13]	TYK2	GCST005528
rs7909519	10	6047878		1.38889	8e-10	[1.25-1.56]	IL2RA	GCST005528
rs7137828	12	111494996	C	1.2	2e-09	[1.13-1.28]	ATXN2	GCST005528
rs27293	5	97021474	A	1.31	7e-09	[1.19-1.43]	LNPEP	GCST005528
rs2266959	22	21568615	A	1.24	6e-09	[1.15-1.33]	UBE2L3	GCST005528
rs6894249	5	132461855		1.31579	1e-09	[1.20-1.43]	C5orf56	GCST005528
rs8129030	21	35340290		1.28205	5e-09	[1.19-1.41]	RUNX1 - LOC100506403	GCST005528
rs2284033	22	37137994		1.19048	2e-08	[1.12-1.27]	IL2RB	GCST005528
rs72698115	1	154406893	C	1.36	1e-08	[1.22-1.52]	IL6R	GCST005528
rs7069750	10	89002619	C	1.18	3e-08	[1.11-1.25]	FAS	GCST005528
rs3825568	14	68793871		1.2987	1e-08	[1.19-1.43]	ZFP36L1	GCST005528
rs10849448	12	6384185	A	1.24	5e-09	[1.15-1.33]	LTBR	GCST005528
rs6946509	7	22769871	T	1.19	3e-08	[1.12-1.26]	IL6 - RPS26P32	GCST005528
rs9532434	13	39781776		1.19048	5e-08	[1.12-1.27]	COG6	GCST005528
rs7127214	11	36322143		1.28205	2e-08	[1.18-1.41]	PRR5L	GCST005528
rs41291794	6	32457985		2.1	4e-15	[1.80-2.60]	HLA-DRA - HLA-DRB9	GCST004025
rs72632736	1	4389144		2.4	3e-09	[1.80-3.30]	EEF1DP6 - LOC284661	GCST004025
rs2395148	6	32353777		5.37	2e-10	[3.02-9.56]	LOC101929163, C6orf10	GCST000206
rs953387	2	136149600	T	1.69	3e-14	[1.45-2.00]	CXCR4 - HNRNPKP2	GCST003424
rs2066363	1	81771892	C		8e-11		ADGRL2	GCST003097
rs7660520	4	182824168	A		8e-11		TENM3 - LOC105377576	GCST003097
rs7100025	10	37303610	G		8e-11		RN7SL314P - LOC101929498	GCST003097
rs77150043	16	50270338	T		6e-09		ADCY7	GCST003097
rs2807264	X	136583619	C		1e-08		RNU6-320P - LINC00892	GCST003097
rs11580078	1	67203951	G		8e-11		IL23R	GCST003097
rs6679677	1	113761186	A		8e-11		PHTF1 - RSBN1	GCST003097
rs36001488	2	233276621	C		8e-11		ATG16L1	GCST003097
rs4625	3	49534707	G		8e-11		DAG1	GCST003097
rs62324212	4	122639784	A		3e-08		IL21-AS1	GCST003097
rs7725052	5	40487168	C		8e-11		LOC105374736 - LOC105374737	GCST003097
rs7731626	5	56148856	A		1e-10		ANKRD55	GCST003097
rs11741255	5	132475490	A		2e-09		C5orf56	GCST003097
rs755374	5	159402286	T		2e-10		LOC285626 - LOC285627	GCST003097
rs4246905	9	114790969	T		1e-08		TNFSF15	GCST003097
rs11145763	9	136369144	C		3e-08		CARD9	GCST003097
rs706778	10	6056986	T		6e-09		IL2RA	GCST003097
rs10822050	10	62679011	C		8e-11		ZNF365 - ALDH7A1P4	GCST003097
rs1250563	10	79287626	C		1e-08		ZMIZ1	GCST003097
rs1332099	10	99538694	T		9e-11		NKX2-3 - SLC25A28	GCST003097
rs17885785	11	2146620	T		8e-11		IGF2, IGF2-AS, INS-IGF2	GCST003097
rs17466626	12	40366829	G		3e-10		LOC105369736, LRRK2	GCST003097
rs1689510	12	56002984	C		4e-09		SUOX	GCST003097
rs72743477	15	67171953	G		8e-11		SMAD3	GCST003097
rs12598357	16	28329624	G		4e-09		SBK1 - LOC105369182	GCST003097
rs117372389	16	50634166	T		8e-11		NKD1	GCST003097
rs602662	19	48703728	G		5e-08		LOC105447645, FUT2	GCST003097
rs2836882	21	39094644	A		5e-08		LOC107985484 - RPL23AP12	GCST003097
