# Supplementary material for: Genetic architecture study of rheumatoid arthritis and juvenile idiopathic arthritis
Source: PeerJ. 2020 Jan 15;8:e8234. doi: 10.7717/peerj.8234 (PMC6969553; doi:10.7717/peerj.8234)
Supplement: Table S5 [file peerj-08-8234-s005.xls]

## Sheet: Table S5
Supplementary Table 5 Genes reaching genome-wide significance threshold of P-value < 2x10-6 based on GWAS summary statistics in JIA study.
Gene	Chr	Start	End	No.SNPs	SNP_start	SNP_end	Chisq(Obs)	Pvalue	TopSNP.Pvalue	TopSNP
ABHD16A	6	31654725	31671137	34	rs2259435	rs1077393	210.358	4.1689e-07	5.09e-09	rs2261033
AGER	6	32148744	32152099	11	rs12333245	rs8111	148.891	5.08543e-10	5.6e-11	rs8111
AGPAT1	6	32135982	32145888	11	rs12333245	rs8111	148.891	5.08543e-10	5.6e-11	rs8111
ATF6B	6	32083044	32096017	10	rs438999	rs2239689	85.9796	1.03472e-06	3.2e-09	rs6941112
ATP6V1G2-DDX39B	6	31497995	31514625	63	rs2394990	rs2905747	413.375	2.38844e-07	2.09e-11	rs13202464
BTNL2	6	32362512	32374900	23	rs3130304	rs910049	239.697	1.81152e-09	1.66e-12	rs17576984
C6orf10	6	32260474	32339689	61	rs204999	rs6457536	642.877	1.90205e-10	9.61e-17	rs1035798
C6orf25	6	31691120	31694485	30	rs2857708	rs3130618	219.027	1.53809e-07	5.09e-09	rs2261033
CCHCR1	6	31110215	31126015	42	rs1634731	rs2517403	333.144	3.88056e-08	3e-09	rs9262639
CDSN	6	31082864	31088252	42	rs11753326	rs2428514	270.239	4.55008e-07	3e-09	rs9262639
CLIC1	6	31698357	31705095	29	rs2229094	rs2280800	214.617	3.65771e-08	5.09e-09	rs2261033
COL11A2	6	33130468	33160245	63	rs1044429	rs2395352	372.727	5.04897e-07	1.4e-12	rs2301226
CSNK2B	6	31633656	31637847	33	rs2844498	rs9348876	218.695	1.18025e-06	4.07e-09	rs2844494
DDAH2	6	31694816	31698039	29	rs2844482	rs9267532	213.789	5.00094e-08	5.09e-09	rs2261033
DDX39B	6	31497995	31510252	63	rs2394990	rs2905747	413.375	2.38844e-07	2.09e-11	rs13202464
EGFL8	6	32132381	32136062	10	rs12333245	rs2269426	105.936	6.77224e-08	1.76e-07	rs2071295
FKBPL	6	32096483	32098067	7	rs389884	rs2071295	81.2904	1.42159e-08	3.2e-09	rs6941112
GPANK1	6	31629005	31634060	37	rs2534657	rs9348876	249.094	1.91955e-06	4.07e-09	rs2844494
GPSM3	6	32158542	32163300	11	rs12333245	rs8111	148.891	5.08543e-10	5.6e-11	rs8111
HCG17	6	30201815	30293911	48	rs3807034	rs3094073	319.889	7.26011e-07	2.24e-07	rs1419675
HCG18	6	30255173	30294933	24	rs1362104	rs3094073	197.726	7.85814e-07	4.8e-07	rs2107202
HCG23	6	32358286	32361468	23	rs3130299	rs1003878	204.47	2.4765e-08	1.66e-12	rs17576984
HCG26	6	31439005	31440185	44	rs9265797	rs2256028	330.139	1.78227e-07	2.09e-11	rs13202464
HCP5	6	31430956	31433586	44	rs7761965	rs2523454	300.835	1.05985e-06	2.09e-11	rs13202464
HLA-DMA	6	32916390	32920899	54	rs3948793	rs241407	357.915	3.58613e-07	1.81e-07	rs2621373
HLA-DMB	6	32902405	32908847	55	rs9276644	rs7757767	351.864	8.94595e-07	1.81e-07	rs2621373
HLA-DOB	6	32780539	32784825	44	rs1063355	rs2301271	532.124	5.47743e-10	1.93e-19	rs13192471
HLA-DQA2	6	32709162	32714664	15	rs477515	rs2856683	291.656	5.09416e-11	2.62e-18	rs2516049
HLA-DQB1	6	32627240	32634466	3	rs477515	rs2858870	198.593	7.10467e-20	2.62e-18	rs2516049
HLA-DQB2	6	32723874	32731330	28	rs477515	rs9275439	553.544	6.79734e-14	1.93e-19	rs13192471
HLA-DRA	6	32407618	32412826	25	rs9268132	rs4424066	486.041	2.70354e-16	1.08e-25	rs2395148
HLA-DRB1	6	32546546	32557613	18	rs3135363	rs2395185	200.032	1.18213e-07	1.19e-16	rs2395185
HLA-DRB5	6	32485153	32498006	43	rs9268365	rs2395185	715.878	4.5393e-13	3.98e-19	rs4248166
HLA-DRB6	6	32520489	32527779	30	rs1980493	rs2395185	465.498	1.06345e-10	3.98e-19	rs4248166
HLA-L	6	30227338	30234728	31	rs1116221	rs9261564	235.973	3.79694e-07	2.24e-07	rs1419675
HSD17B8	6	33172413	33174608	38	rs375912	rs2395365	328.211	1.60789e-07	1.4e-12	rs2301226
LOC100294145	6	32861952	32871535	60	rs9276310	rs1057373	543.09	9.83454e-09	2.02e-08	rs9368741
LY6G5B	6	31638727	31640227	32	rs2516400	rs9348876	214.469	1.22484e-06	4.07e-09	rs2844494
LY6G6C	6	31686424	31689511	30	rs2516390	rs805262	220.017	1.42519e-07	5.09e-09	rs2261033
LY6G6D	6	31683132	31685581	31	rs2230365	rs3130617	221.026	1.25593e-07	5.09e-09	rs2261033
LY6G6E	6	31679752	31681842	31	rs6929796	rs3117582	226.025	2.89655e-08	5.09e-09	rs2261033
LY6G6F	6	31674683	31678372	31	rs6916921	rs3117583	225.654	2.5205e-08	5.09e-09	rs2261033
MCCD1	6	31496738	31498008	47	rs2394990	rs9267139	340.976	1.80255e-07	2.09e-11	rs13202464
MICB	6	31462657	31478901	55	rs9265797	rs3128982	360.811	9.89292e-07	2.09e-11	rs13202464
MIR219A1	6	33175611	33175721	37	rs2395309	rs3129214	321.377	1.86598e-07	1.4e-12	rs2301226
MIR4646	6	31668805	31668868	31	rs2844509	rs1077393	203.393	1.97963e-07	5.09e-09	rs2261033
MIR6721	6	32137806	32137893	10	rs12333245	rs2269426	105.936	6.77224e-08	1.76e-07	rs2071295
MIR6833	6	32147592	32147653	11	rs12333245	rs8111	148.891	5.08543e-10	5.6e-11	rs8111
MIR6891	6	30229276	30229317	29	rs1116221	rs4711211	228.725	3.99663e-07	2.24e-07	rs1419675
MSH5	6	31707724	31730455	27	rs2256965	rs1266071	198.511	1.36857e-07	5.09e-09	rs2261033
MSH5-SAPCD1	6	31707724	31732624	28	rs2256965	rs9267546	199.263	1.75147e-07	5.09e-09	rs2261033
NOTCH4	6	32162619	32191844	15	rs12333245	rs3134603	202.002	4.25225e-11	5.6e-11	rs8111
PBX2	6	32152509	32157963	11	rs12333245	rs8111	148.891	5.08543e-10	5.6e-11	rs8111
POU5F1	6	31132113	31138470	38	rs1634723	rs2233984	306.43	9.26031e-08	3e-09	rs9262639
PPP1R11	6	30034931	30038108	31	rs2524005	rs9261129	318.504	1.84266e-08	3.1e-09	rs3823375
PPT2	6	32121228	32131458	8	rs12333245	rs3134954	70.4215	4.72861e-07	1.76e-07	rs2071295
PPT2-EGFL8	6	32121775	32136062	10	rs12333245	rs2269426	105.936	6.77224e-08	1.76e-07	rs2071295
PSMB8	6	32808493	32812712	54	rs9275141	rs13204139	711.058	1.1672e-10	1.93e-19	rs13192471
PSMB9	6	32821937	32827628	54	rs2647012	rs9276734	725.047	7.22535e-11	1.93e-19	rs13192471
PSORS1C1	6	31082607	31107869	43	rs11753326	rs9380215	289.419	1.63517e-07	3e-09	rs9262639
PSORS1C2	6	31105310	31107127	36	rs2517431	rs2428514	264.808	1.09224e-07	3e-09	rs9262639
PSORS1C3	6	31141511	31145676	44	rs3871466	rs3094211	360.756	2.08959e-08	2.91e-09	rs1265048
RING1	6	33176285	33180499	37	rs2395309	rs756440	321.377	1.86599e-07	1.4e-12	rs2301226
RNF39	6	30038042	30043628	31	rs2524005	rs356954	318.504	1.84266e-08	3.1e-09	rs3823375
RNF5	6	32146161	32148570	11	rs12333245	rs8111	148.891	5.08543e-10	5.6e-11	rs8111
RNF5P1	6	32146231	32148567	11	rs12333245	rs8111	148.891	5.08543e-10	5.6e-11	rs8111
RXRB	6	33161361	33168630	40	rs423196	rs4713610	337.267	9.17768e-08	1.4e-12	rs2301226
SAPCD1	6	31730772	31732624	23	rs9378200	rs9267546	163.272	1.36931e-06	5.09e-09	rs2261033
SLC39A7	6	33168602	33172214	37	rs375912	rs1003979	326.774	1.49659e-07	1.4e-12	rs2301226
TAP1	6	32812985	32821748	56	rs2856683	rs2857151	744.23	8.98068e-11	1.93e-19	rs13192471
TAP2	6	32789609	32806600	52	rs9275141	rs9276644	699.253	6.31103e-11	1.93e-19	rs13192471
TAPSAR1	6	32811862	32814277	53	rs9275184	rs7762279	705.207	8.63352e-11	1.93e-19	rs13192471
TCF19	6	31126302	31131992	41	rs1634717	rs9263582	323.11	5.93555e-08	3e-09	rs9262639
TRIM31	6	30070673	30080867	37	rs1655900	rs3134879	324.222	1.11547e-07	3.1e-09	rs3823375
ZNRD1	6	30029016	30032686	30	rs2524005	rs5025708	316.833	1.79412e-08	3.1e-09	rs3823375
ZNRD1-AS1	6	29968787	30028961	47	rs2523769	rs5025708	424.963	1.9092e-08	6.48e-10	rs2975033
