# Supplementary material for: Genetic architecture study of rheumatoid arthritis and juvenile idiopathic arthritis
Source: PeerJ. 2020 Jan 15;8:e8234. doi: 10.7717/peerj.8234 (PMC6969553; doi:10.7717/peerj.8234)
Supplement: Table S6 [file peerj-08-8234-s006.xls]

## Sheet: Table S6
Supplementary Table 6 Significant genes located in human leukocyte antigen (HLA) region shared by RA and JIA.
			RA			JIA
Gene	Chr	Start-End	Pval	TopSNP_Pval	TopSNP	Pval	TopSNP_Pval	TopSNP
ZNRD1-AS1	6	29968787-33180499	1.3e-23	4.7e-39	rs9380146	1.91e-08	6.48e-10	rs2975033
ZNRD1	6	30029016-30032686	1.04e-23	3.6e-37	rs28780068	1.79e-08	3.1e-09	rs3823375
PPP1R11	6	30034931-30038108	4.87e-24	3.6e-37	rs28780068	1.84e-08	3.1e-09	rs3823375
RNF39	6	30038042-30043628	4.86e-24	3.6e-37	rs28780068	1.84e-08	3.1e-09	rs3823375
TRIM31	6	30070673-30080867	2.28e-26	3.6e-37	rs28780068	1.12e-07	3.1e-09	rs3823375
HCG17	6	30201815-30293911	5.2e-60	9.1e-58	rs3130396	7.26e-07	2.24e-07	rs1419675
HLA-L	6	30227338-30234728	1.62e-57	1.2e-55	rs4711211	3.8e-07	2.24e-07	rs1419675
MIR6891	6	30229276-30229317	4.26e-57	1.2e-55	rs4711211	4e-07	2.24e-07	rs1419675
HCG18	6	30255173-30294933	1.75e-56	9.1e-58	rs3130396	7.86e-07	4.8e-07	rs2107202
PSORS1C1	6	31082607-31107869	5.18e-53	2.2e-76	rs35590025	1.64e-07	3e-09	rs9262639
CDSN	6	31082864-31088252	9.24e-55	2.2e-76	rs35590025	4.55e-07	3e-09	rs9262639
PSORS1C2	6	31105310-31107127	2.06e-51	2.2e-76	rs35590025	1.09e-07	3e-09	rs9262639
CCHCR1	6	31110215-31126015	7.92e-49	2.2e-76	rs35590025	3.88e-08	3e-09	rs9262639
TCF19	6	31126302-31131992	1.45e-45	2.2e-76	rs35590025	5.94e-08	3e-09	rs9262639
POU5F1	6	31132113-31138470	7.15e-43	2.2e-76	rs35590025	9.26e-08	3e-09	rs9262639
PSORS1C3	6	31141511-31145676	2.29e-39	2.2e-76	rs35590025	2.09e-08	2.91e-09	rs1265048
HCP5	6	31430956-31433586	1.25e-56	9.7e-85	rs2523627	1.06e-06	2.09e-11	rs13202464
HCG26	6	31439005-31440185	2.79e-57	9.7e-85	rs2523627	1.78e-07	2.09e-11	rs13202464
MICB	6	31462657-31478901	1.07e-61	9.7e-85	rs2523627	9.89e-07	2.09e-11	rs13202464
MCCD1	6	31496738-31498008	1.42e-67	2.8e-116	rs2523668	1.8e-07	2.09e-11	rs13202464
DDX39B	6	31497995-31510252	8.49e-70	2.8e-116	rs2523668	2.39e-07	2.09e-11	rs13202464
ATP6V1G2-DDX39B	6	31497995-31514625	7.03e-69	2.8e-116	rs2523668	2.39e-07	2.09e-11	rs13202464
GPANK1	6	31629005-31634060	1.57e-42	1.1e-82	rs2844479	1.92e-06	4.07e-09	rs2844494
CSNK2B	6	31633656-31637847	4.41e-48	1.1e-82	rs2844479	1.18e-06	4.07e-09	rs2844494
LY6G5B	6	31638727-31640227	3.61e-54	1.1e-82	rs2844479	1.22e-06	4.07e-09	rs2844494
ABHD16A	6	31654725-31671137	7.8e-121	2.8e-186	rs35502919	4.17e-07	5.09e-09	rs2261033
MIR4646	6	31668805-31668868	7.7e-146	2.8e-186	rs35502919	1.98e-07	5.09e-09	rs2261033
LY6G6F	6	31674683-31678372	9.6e-152	2.8e-186	rs35502919	2.52e-08	5.09e-09	rs2261033
LY6G6E	6	31679752-31681842	5.5e-149	2.8e-186	rs35502919	2.9e-08	5.09e-09	rs2261033
LY6G6D	6	31683132-31685581	2.2e-160	2.8e-186	rs35502919	1.26e-07	5.09e-09	rs2261033
LY6G6C	6	31686424-31689511	5e-169	2.8e-186	rs35502919	1.43e-07	5.09e-09	rs2261033
C6orf25	6	31691120-31694485	1.9e-178	2.8e-186	rs35502919	1.54e-07	5.09e-09	rs2261033
DDAH2	6	31694816-31698039	6.5e-184	2.8e-186	rs35502919	5e-08	5.09e-09	rs2261033
CLIC1	6	31698357-31705095	1.9e-192	2.8e-186	rs35502919	3.66e-08	5.09e-09	rs2261033
MSH5	6	31707724-31730455	1.2e-202	2.8e-186	rs35502919	1.37e-07	5.09e-09	rs2261033
MSH5-SAPCD1	6	31707724-31732624	6.6e-207	2.8e-186	rs35502919	1.75e-07	5.09e-09	rs2261033
SAPCD1	6	31730772-31732624	2.5e-195	2.8e-186	rs35502919	1.37e-06	5.09e-09	rs2261033
ATF6B	6	32083044-32096017	4.2e-207	5.3e-215	rs34562262	1.03e-06	3.2e-09	rs6941112
FKBPL	6	32096483-32098067	2.6e-204	5.3e-215	rs34562262	1.42e-08	3.2e-09	rs6941112
PPT2	6	32121228-32131458	8.3e-223	5.3e-215	rs34562262	4.73e-07	1.76e-07	rs2071295
PPT2-EGFL8	6	32121775-32136062	6.5e-213	5.3e-215	rs34562262	6.77e-08	1.76e-07	rs2071295
EGFL8	6	32132381-32136062	1.8e-214	5.3e-215	rs34562262	6.77e-08	1.76e-07	rs2071295
AGPAT1	6	32135982-32145888	2.1e-224	5.3e-215	rs34562262	5.09e-10	5.6e-11	rs8111
MIR6721	6	32137806-32137893	1.7e-220	5.3e-215	rs34562262	6.77e-08	1.76e-07	rs2071295
RNF5	6	32146161-32148570	6.4e-226	5.3e-215	rs34562262	5.09e-10	5.6e-11	rs8111
RNF5P1	6	32146231-32148567	6.4e-226	5.3e-215	rs34562262	5.09e-10	5.6e-11	rs8111
MIR6833	6	32147592-32147653	6.4e-226	5.3e-215	rs34562262	5.09e-10	5.6e-11	rs8111
AGER	6	32148744-32152099	6.4e-226	5.3e-215	rs34562262	5.09e-10	5.6e-11	rs8111
PBX2	6	32152509-32157963	6.3e-220	5.3e-215	rs34562262	5.09e-10	5.6e-11	rs8111
GPSM3	6	32158542-32163300	6.7e-224	5.3e-215	rs34562262	5.09e-10	5.6e-11	rs8111
NOTCH4	6	32162619-32191844	9.2e-267	<1E-250	rs9296009	4.25e-11	5.6e-11	rs8111
C6orf10	6	32260474-32339689	<1.0E-300	<1E-250	rs9296009	1.9e-10	9.61e-17	rs1035798
C6orf10	6	32260474-32339689	<1.0E-300	<1E-250	rs9296009		2e-10	rs2395148
HCG23	6	32358286-32361468	<1.0E-300	<1E-250	rs9267989	2.48e-08	1.66e-12	rs17576984
HLA-DRA	6	32407618-32412826	<1.0E-300	<1E-250	rs9268145	2.7e-16	1.08e-25	rs2395148
HLA-DRB5	6	32485153-32498006	<1.0E-300	<1E-250	rs9268362	4.54e-13	3.98e-19	rs4248166
HLA-DRB6	6	32520489-32527779	<1.0E-300	<1E-250	rs2076533	1.06e-10	3.98e-19	rs4248166
HLA-DRB1	6	32546546-32557613	<1.0E-300	<1E-250	rs9268557	1.18e-07	1.19e-16	rs2395185
HLA-DQB1	6	32627240-32634466	<1.0E-300	<1E-250	rs2454139	7.1e-20	2.62e-18	rs2516049
HLA-DQA2	6	32709162-32714664	<1.0E-300	<1E-250	rs2454139	5.09e-11	2.62e-18	rs2516049
HLA-DQB2	6	32723874-32731330	<1.0E-300	<1E-250	rs2454139	6.8e-14	1.93e-19	rs13192471
HLA-DOB	6	32780539-32784825	<1.0E-300	<1E-250	rs55722612	5.48e-10	1.93e-19	rs13192471
TAP2	6	32789609-32806600	<1.0E-300	<1E-250	rs55722612	6.31e-11	1.93e-19	rs13192471
PSMB8	6	32808493-32812712	<1.0E-300	<1E-250	rs9275151	1.17e-10	1.93e-19	rs13192471
TAPSAR1	6	32811862-32814277	<1.0E-300	<1E-250	rs3134970	8.63e-11	1.93e-19	rs13192471
TAP1	6	32812985-32821748	<1.0E-300	<1E-250	rs9275185	8.98e-11	1.93e-19	rs13192471
PSMB9	6	32821937-32827628	5.8e-298	<1E-250	rs6457619	7.23e-11	1.93e-19	rs13192471
LOC100294145	6	32861952-32871535	4.2e-132	3.8e-235	rs34422230	9.83e-09	2.02e-08	rs9368741
HLA-DMB	6	32902405-32908847	3.3e-139	3.8e-235	rs34422230	8.95e-07	1.81e-07	rs2621373
HLA-DMA	6	32916390-32920899	1.8e-124	3.8e-235	rs34422230	3.59e-07	1.81e-07	rs2621373
COL11A2	6	33130468-33160245	3.2e-135	2.3e-115	rs41270518	5.05e-07	1.4e-12	rs2301226
RXRB	6	33161361-33168630	5.2e-132	2.3e-115	rs41270518	9.18e-08	1.4e-12	rs2301226
SLC39A7	6	33168602-33172214	3.2e-132	2.3e-115	rs41270518	1.5e-07	1.4e-12	rs2301226
HSD17B8	6	33172413-33174608	5.2e-133	2.3e-115	rs41270518	1.61e-07	1.4e-12	rs2301226
MIR219A1	6	33175611-33175721	6.1e-134	2.3e-115	rs41270518	1.87e-07	1.4e-12	rs2301226
RING1	6	33176285-33180499	7.7e-134	2.3e-115	rs41270518	1.87e-07	1.4e-12	rs2301226
