# Supplementary material for: Genetic architecture study of rheumatoid arthritis and juvenile idiopathic arthritis
Source: PeerJ. 2020 Jan 15;8:e8234. doi: 10.7717/peerj.8234 (PMC6969553; doi:10.7717/peerj.8234)
Supplement: Table S7 [file peerj-08-8234-s007.xls]

## Sheet: Table S7 
Supplementary Table 7 Enriched pathways shared by RA and JIA at a threshold of Q-value < 0.05.
		RA					JIA
Set	Size	Count	z-score	p-value	q-value	List of Genes	Count	z-score	p-value	q-value	List of Genes
KEGG_ALLOGRAFT_REJECTION	38	36	29.252	0	0	HLA-DQB1(38.7959); HLA-DQA1(38.7552); TNF(38.7493); HLA-DMA(38.7285); HLA-DMB(38.7194); HLA-E(38.5765); HLA-DOB(38.3822); HLA-DOA(37.4627); HLA-DRB1(37.2014); HLA-DRA(37.1994); HLA-DQA2(37.0299); HLA-DPB1(36.77); HLA-DPA1(36.6897); HLA-C(36.4861); HLA-B(35.8231); HLA-G(34.9009); HLA-F(34.189); HLA-A(30.8415); IL5(-1.61149); CD40LG(-1.71972); FASLG(-1.82126); IL2(-1.85722); GZMB(-1.86628); IL4(-1.…	36	9.77612	0	0	HLA-DQA1(2.90867); FAS(2.53954); HLA-E(2.09607); HLA-DRA(2.09406); TNF(2.08713); HLA-DOB(2.07369); HLA-C(2.07262); HLA-DQA2(2.06142); HLA-A(2.06142); HLA-DPB1(2.06095); HLA-DPA1(2.06095); HLA-DRB1(2.06095); HLA-B(2.05863); HLA-F(2.04649); HLA-DRB4(1.67142); HLA-DQB1(1.54266); CD86(1.52181); HLA-DMA(1.33788); HLA-DMB(1.33051); IFNG(1.26831); HLA-DOA(1.14872); FASLG(0.678226); GZMB(0.547461); CD80(…
KEGG_GRAFT_VERSUS_HOST_DISEASE	42	38	28.5251	0	0	HLA-DQB1(38.7959); HLA-DQA1(38.7552); TNF(38.7493); HLA-DMA(38.7285); HLA-DMB(38.7194); HLA-E(38.5765); HLA-DOB(38.3822); HLA-DOA(37.4627); HLA-DRB1(37.2014); HLA-DRA(37.1994); HLA-DQA2(37.0299); HLA-DPB1(36.77); HLA-DPA1(36.6897); HLA-C(36.4861); HLA-B(35.8231); HLA-G(34.9009); HLA-F(34.189); HLA-A(30.8415); KIR2DL1(-0.644921); KIR2DL3(-1.03711); KIR3DL1(-1.54977); IL1B(-1.81462); FASLG(-1.82126…	36	10.6429	0	0	HLA-DQA1(2.90867); FAS(2.53954); HLA-E(2.09607); HLA-DRA(2.09406); TNF(2.08713); HLA-DOB(2.07369); HLA-C(2.07262); HLA-DQA2(2.06142); HLA-A(2.06142); HLA-DPB1(2.06095); HLA-DPA1(2.06095); HLA-DRB1(2.06095); HLA-B(2.05863); HLA-F(2.04649); HLA-DRB4(1.67142); HLA-DQB1(1.54266); CD86(1.52181); HLA-DMA(1.33788); HLA-DMB(1.33051); IFNG(1.26831); KIR3DL1(1.16659); HLA-DOA(1.14872); IL1B(0.746809); FASL…
KEGG_TYPE_I_DIABETES_MELLITUS	44	42	28.3453	0	0	HLA-DQB1(38.7959); HLA-DQA1(38.7552); TNF(38.7493); HLA-DMA(38.7285); HLA-DMB(38.7194); LTA(38.6676); HLA-E(38.5765); HLA-DOB(38.3822); HLA-DOA(37.4627); HLA-DRB1(37.2014); HLA-DRA(37.1994); HLA-DQA2(37.0299); HLA-DPB1(36.77); HLA-DPA1(36.6897); HLA-C(36.4861); HLA-B(35.8231); HLA-G(34.9009); HLA-F(34.189); HLA-A(30.8415); HSPD1(-1.51524); IL1B(-1.81462); FASLG(-1.82126); IL2(-1.85722); GZMB(-1.8…	42	10.3213	0	0	HLA-DQA1(2.90867); FAS(2.53954); HLA-E(2.09607); HLA-DRA(2.09406); LTA(2.09048); TNF(2.08713); HLA-DOB(2.07369); HLA-C(2.07262); HLA-DQA2(2.06142); HLA-A(2.06142); HLA-DPB1(2.06095); HLA-DPA1(2.06095); HLA-DRB1(2.06095); HLA-B(2.05863); HLA-F(2.04649); HLA-DRB4(1.67142); HLA-DQB1(1.54266); CD86(1.52181); HLA-DMA(1.33788); HLA-DMB(1.33051); IFNG(1.26831); HLA-DOA(1.14872); HSPD1(0.816036); IL1B(0.…
KEGG_ANTIGEN_PROCESSING_AND_PRESENTATION	89	81	26.6165	0	0	HSPA1B(39.263); HSPA1A(39.2622); HSPA1L(39.2584); TAPBP(38.903); HLA-DQB1(38.7959); HLA-DQA1(38.7552); HLA-DMA(38.7285); HLA-DMB(38.7194); LTA(38.6676); HLA-E(38.5765); HLA-DOB(38.3822); TAP1(38.0607); HLA-DOA(37.4627); TAP2(37.4202); HLA-DRB1(37.2014); HLA-DRA(37.1994); HLA-DQA2(37.0299); HLA-DPB1(36.77); HLA-DPA1(36.6897); HLA-C(36.4861); HLA-B(35.8231); HLA-G(34.9009); HLA-F(34.189); HLA-A(30.…	79	9.94516	0	0	HLA-DQA1(2.90867); HSPA1B(2.45929); HSPA1A(2.4125); HSPA1L(2.38665); HLA-E(2.09607); HLA-DRA(2.09406); LTA(2.09048); HLA-DOB(2.07369); HLA-C(2.07262); HLA-DQA2(2.06142); HLA-A(2.06142); HLA-DPB1(2.06095); HLA-DPA1(2.06095); HLA-DRB1(2.06095); HLA-B(2.05863); TAP1(2.05778); TAP2(2.05489); HLA-F(2.04649); HLA-DRB4(1.67142); HLA-DQB1(1.54266); CD4(1.53902); HSPA4(1.49786); HLA-DMA(1.33788); HLA-DMB(…
KEGG_AUTOIMMUNE_THYROID_DISEASE	53	51	23.6563	0	0	HLA-DQB1(38.7959); HLA-DQA1(38.7552); HLA-DMA(38.7285); HLA-DMB(38.7194); HLA-E(38.5765); HLA-DOB(38.3822); HLA-DOA(37.4627); HLA-DRB1(37.2014); HLA-DRA(37.1994); HLA-DQA2(37.0299); HLA-DPB1(36.77); HLA-DPA1(36.6897); HLA-C(36.4861); HLA-B(35.8231); HLA-G(34.9009); HLA-F(34.189); HLA-A(30.8415); CTLA4(19.9619); IL5(-1.61149); CD40LG(-1.71972); IFNA2(-1.80763); FASLG(-1.82126); IFNA5(-1.82445); IL…	51	8.71148	0	0	HLA-DQA1(2.90867); FAS(2.53954); HLA-E(2.09607); HLA-DRA(2.09406); HLA-DOB(2.07369); HLA-C(2.07262); HLA-DQA2(2.06142); HLA-A(2.06142); HLA-DPB1(2.06095); HLA-DPA1(2.06095); HLA-DRB1(2.06095); HLA-B(2.05863); HLA-F(2.04649); TPO(1.79295); HLA-DRB4(1.67142); HLA-DQB1(1.54266); CD86(1.52181); HLA-DMA(1.33788); HLA-DMB(1.33051); IFNA17(1.15549); HLA-DOA(1.14872); CTLA4(1.11403); IFNA1(0.867062); IFN…
KEGG_ASTHMA	30	29	22.1962	0	0	HLA-DQB1(38.7959); HLA-DQA1(38.7552); TNF(38.7493); HLA-DMA(38.7285); HLA-DMB(38.7194); HLA-DOB(38.3822); HLA-DOA(37.4627); HLA-DRB1(37.2014); HLA-DRA(37.1994); HLA-DQA2(37.0299); HLA-DPB1(36.77); HLA-DPA1(36.6897); IL5(-1.61149); CD40LG(-1.71972); RNASE3(-1.73695); PRG2(-1.76214); IL13(-1.78016); FCER1G(-1.81462); IL3(-1.81462); EPX(-1.84733); IL4(-1.86843); IL10(-1.87054); IL9(-1.92425); CCL11(…	29	5.86497	2.246e-09	3.1494e-07	HLA-DQA1(2.90867); HLA-DRA(2.09406); TNF(2.08713); HLA-DOB(2.07369); HLA-DQA2(2.06142); HLA-DPB1(2.06095); HLA-DPA1(2.06095); HLA-DRB1(2.06095); HLA-DRB4(1.67142); HLA-DQB1(1.54266); HLA-DMA(1.33788); HLA-DMB(1.33051); HLA-DOA(1.14872); CD40LG(0.372431); IL13(0.321141); IL4(0.261302); IL9(0.236195); IL3(0.118454); EPX(-0.0702914); PRG2(-0.0868646); IL10(-0.0971625); RNASE3(-0.245698); FCER1G(-0.2…
KEGG_VIRAL_MYOCARDITIS	73	69	19.07	0	0	HLA-DQB1(38.7959); HLA-DQA1(38.7552); HLA-DMA(38.7285); HLA-DMB(38.7194); HLA-E(38.5765); HLA-DOB(38.3822); HLA-DOA(37.4627); HLA-DRB1(37.2014); HLA-DRA(37.1994); HLA-DQA2(37.0299); HLA-DPB1(36.77); HLA-DPA1(36.6897); HLA-C(36.4861); HLA-B(35.8231); HLA-G(34.9009); HLA-F(34.189); HLA-A(30.8415); SGCB(-1.57625); CD40LG(-1.71972); CCND1(-1.81798); SGCA(-1.82126); MYH1(-1.82126); EIF4G1(-1.8306); MY…	69	6.06642	6.53948e-10	1.0316e-07	HLA-DQA1(2.90867); ICAM1(2.72038); HLA-E(2.09607); HLA-DRA(2.09406); HLA-DOB(2.07369); HLA-C(2.07262); HLA-DQA2(2.06142); HLA-A(2.06142); HLA-DPB1(2.06095); HLA-DPA1(2.06095); HLA-DRB1(2.06095); HLA-B(2.05863); HLA-F(2.04649); HLA-DRB4(1.67142); HLA-DQB1(1.54266); CD86(1.52181); HLA-DMA(1.33788); HLA-DMB(1.33051); SGCB(1.27213); HLA-DOA(1.14872); ABL1(1.14334); ITGB2(1.0151); BID(0.911493); EIF4G…
KEGG_INTESTINAL_IMMUNE_NETWORK_FOR_IGA_PRODUCTION	48	47	15.6579	0	0	HLA-DQB1(38.7959); HLA-DQA1(38.7552); HLA-DMA(38.7285); HLA-DMB(38.7194); HLA-DOB(38.3822); HLA-DOA(37.4627); HLA-DRB1(37.2014); HLA-DRA(37.1994); HLA-DQA2(37.0299); HLA-DPB1(36.77); HLA-DPA1(36.6897); IL5(-1.61149); CXCR4(-1.62018); CCR10(-1.62018); MADCAM1(-1.69986); CD40LG(-1.71972); CCL27(-1.79645); TNFRSF13C(-1.804); ITGB7(-1.81798); PIGR(-1.85722); IL2(-1.85722); AICDA(-1.85722); IL4(-1.868…	47	6.92008	2.25747e-12	4.74822e-10	HLA-DQA1(2.90867); CXCR4(2.42749); CCL27(2.12725); HLA-DRA(2.09406); HLA-DOB(2.07369); HLA-DQA2(2.06142); HLA-DPB1(2.06095); HLA-DPA1(2.06095); HLA-DRB1(2.06095); AICDA(2.03264); HLA-DRB4(1.67142); HLA-DQB1(1.54266); CD86(1.52181); CXCL12(1.37063); HLA-DMA(1.33788); HLA-DMB(1.33051); HLA-DOA(1.14872); ICOS(0.952608); TNFRSF13C(0.885562); TNFRSF17(0.803165); TNFRSF13B(0.627562); CD80(0.521724); IL…
REACTOME_ANTIGEN_PRESENTATION_FOLDING_ASSEMBLY_AND_PEPTIDE_LOADING_OF_CLASS_I_MHC	21	20	14.5222	0	0	TAP1(38.0607); TAP2(37.4202); HLA-C(36.4861); HLA-B(35.8231); HLA-G(34.9009); HLA-F(34.189); HLA-A(30.8415); CALR(-1.63729); SAR1B(-1.64568); SEC24C(-1.70674); HSPA5(-1.78851); PDIA3(-1.81117); B2M(-1.81462); CANX(-1.95045); SEC13(-1.9818); SEC31A(-1.99597); SEC24B(-2.01201); SEC23A(-2.02194); SEC24D(-2.03023); ERAP1(-2.03219);	20	3.67796	0.000117552	0.00645004	HLA-C(2.07262); HLA-A(2.06142); HLA-B(2.05863); TAP1(2.05778); TAP2(2.05489); HLA-F(2.04649); PDIA3(0.597071); HLA-G(0.435263); HSPA5(0.344831); B2M(0.267252); SEC24C(0.20944); CALR(0.121294); SEC24D(0.0370508); SEC23A(-0.0770542); ERAP1(-0.0811898); SEC13(-0.0845236); CANX(-0.316936); SAR1B(-0.503401); SEC24B(-0.720841); SEC31A(-0.925965);
KEGG_LEISHMANIA_INFECTION	72	69	13.9315	0	0	HLA-DQB1(38.7959); HLA-DQA1(38.7552); TNF(38.7493); HLA-DMA(38.7285); HLA-DMB(38.7194); HLA-DOB(38.3822); HLA-DOA(37.4627); HLA-DRB1(37.2014); HLA-DRA(37.1994); HLA-DQA2(37.0299); HLA-DPB1(36.77); HLA-DPA1(36.6897); MARCKSL1(-0.914887); NFKB1(-1.14498); MAPK3(-1.52374); MYD88(-1.54102); IRAK1(-1.5674); ELK1(-1.5674); RELA(-1.75734); JUN(-1.75734); MAPK13(-1.79253); TGFB3(-1.79645); PTPN6(-1.80027…	67	5.8253	2.85042e-09	3.59724e-07	IRAK1(3.40401); HLA-DQA1(2.90867); HLA-DRA(2.09406); TNF(2.08713); HLA-DOB(2.07369); HLA-DQA2(2.06142); HLA-DPB1(2.06095); HLA-DPA1(2.06095); HLA-DRB1(2.06095); FOS(1.94401); HLA-DRB4(1.67142); HLA-DQB1(1.54266); NCF4(1.41123); HLA-DMA(1.33788); HLA-DMB(1.33051); NCF2(1.28398); IFNG(1.26831); CR1(1.25986); TAB2(1.21158); JAK2(1.18403); HLA-DOA(1.14872); TLR4(1.13983); ITGB2(1.0151); FCGR2A(0.7716…
REACTOME_TRANSLOCATION_OF_ZAP_70_TO_IMMUNOLOGICAL_SYNAPSE	14	13	13.5698	0	0	HLA-DQA1(38.7552); HLA-DRB1(37.2014); HLA-DQA2(37.0299); HLA-DPB1(36.77); HLA-DPA1(36.6897); LCK(-1.65395); CD3D(-1.75734); CD3G(-1.79645); ZAP70(-1.87465); CD3E(-1.90429); HLA-DRB3(-1.97838); CD4(-2.00358); CD247(-2.03271);	13	5.47388	2.20145e-08	2.52566e-06	HLA-DQA1(2.90867); HLA-DQA2(2.06142); HLA-DPB1(2.06095); HLA-DPA1(2.06095); HLA-DRB1(2.06095); CD4(1.53902); CD247(1.41771); ZAP70(0.259812); CD3E(-0.0335146); LCK(-0.0708509); CD3G(-0.306573); CD3D(-0.318921); HLA-DRB3(-0.420244);
KEGG_CELL_ADHESION_MOLECULES_CAMS	134	130	13.1923	0	0	HLA-DQB1(38.7959); HLA-DQA1(38.7552); HLA-DMA(38.7285); HLA-DMB(38.7194); HLA-E(38.5765); HLA-DOB(38.3822); HLA-DOA(37.4627); HLA-DRB1(37.2014); HLA-DRA(37.1994); HLA-DQA2(37.0299); HLA-DPB1(36.77); HLA-DPA1(36.6897); HLA-C(36.4861); HLA-B(35.8231); HLA-G(34.9009); HLA-F(34.189); HLA-A(30.8415); CTLA4(19.9619); PDCD1(-1.03711); CLDN2(-1.38426); ICAM2(-1.60274); CLDN3(-1.62018); CNTNAP1(-1.69986);…	129	6.59663	2.1031e-11	3.79158e-09	L1CAM(3.40401); HLA-DQA1(2.90867); NRXN2(2.74817); ICAM1(2.72038); ICAM3(2.29112); HLA-E(2.09607); HLA-DRA(2.09406); HLA-DOB(2.07369); HLA-C(2.07262); HLA-DQA2(2.06142); HLA-A(2.06142); HLA-DPB1(2.06095); HLA-DPA1(2.06095); HLA-DRB1(2.06095); HLA-B(2.05863); HLA-F(2.04649); HLA-DRB4(1.67142); NFASC(1.65259); HLA-DQB1(1.54266); CD4(1.53902); CD86(1.52181); SDC4(1.48685); HLA-DMA(1.33788); HLA-DMB(…
REACTOME_PHOSPHORYLATION_OF_CD3_AND_TCR_ZETA_CHAINS	16	15	12.5671	0	0	HLA-DQA1(38.7552); HLA-DRB1(37.2014); HLA-DQA2(37.0299); HLA-DPB1(36.77); HLA-DPA1(36.6897); LCK(-1.65395); CD3D(-1.75734); CD3G(-1.79645); CD3E(-1.90429); CSK(-1.90787); HLA-DRB3(-1.97838); CD4(-2.00358); PTPRC(-2.03244); CD247(-2.03271); PAG1(-2.03335);	15	4.43825	4.5346e-06	0.000357666	HLA-DQA1(2.90867); HLA-DQA2(2.06142); HLA-DPB1(2.06095); HLA-DPA1(2.06095); HLA-DRB1(2.06095); CD4(1.53902); CD247(1.41771); CD3E(-0.0335146); LCK(-0.0708509); PAG1(-0.23933); PTPRC(-0.304971); CD3G(-0.306573); CD3D(-0.318921); HLA-DRB3(-0.420244); CSK(-0.64613);
REACTOME_INTERFERON_GAMMA_SIGNALING	63	57	12.0096	0	0	HLA-DQA1(38.7552); HLA-DRB1(37.2014); HLA-DQA2(37.0299); HLA-DPB1(36.77); HLA-DPA1(36.6897); HLA-C(36.4861); HLA-B(35.8231); HLA-G(34.9009); HLA-F(34.189); HLA-A(30.8415); IRF3(-1.5851); GBP5(-1.75243); IRF9(-1.77137); GBP4(-1.77582); PTPN6(-1.80027); B2M(-1.81462); IFNGR1(-1.8306); PTAFR(-1.83646); IRF7(-1.86408); VCAM1(-1.87261); ICAM1(-1.88438); GBP7(-1.88811); SOCS3(-1.89176); IRF5(-1.89716);…	57	5.40276	3.28113e-08	3.45066e-06	HLA-DQA1(2.90867); ICAM1(2.72038); HLA-C(2.07262); HLA-DQA2(2.06142); HLA-A(2.06142); HLA-DPB1(2.06095); HLA-DPA1(2.06095); HLA-DRB1(2.06095); HLA-B(2.05863); HLA-F(2.04649); PRKCD(1.94084); IFNG(1.26831); JAK2(1.18403); SOCS3(1.03781); IRF9(1.02244); PML(0.994433); SOCS1(0.951876); SP100(0.847419); MT2A(0.799759); OAS3(0.735078); IRF4(0.712549); OAS2(0.661096); CAMK2D(0.650369); JAK1(0.500145); …
REACTOME_PD1_SIGNALING	18	17	11.8235	0	0	HLA-DQA1(38.7552); HLA-DRB1(37.2014); HLA-DQA2(37.0299); HLA-DPB1(36.77); HLA-DPA1(36.6897); PDCD1(-1.03711); LCK(-1.65395); CD3D(-1.75734); CD3G(-1.79645); PTPN6(-1.80027); CD3E(-1.90429); CSK(-1.90787); HLA-DRB3(-1.97838); CD4(-2.00358); CD274(-2.00873); PDCD1LG2(-2.01759); CD247(-2.03271);	16	4.51465	3.17104e-06	0.000266791	HLA-DQA1(2.90867); HLA-DQA2(2.06142); HLA-DPB1(2.06095); HLA-DPA1(2.06095); HLA-DRB1(2.06095); CD4(1.53902); CD247(1.41771); PDCD1LG2(0.380311); PTPN6(0.186433); CD3E(-0.0335146); LCK(-0.0708509); CD3G(-0.306573); CD3D(-0.318921); HLA-DRB3(-0.420244); CD274(-0.499265); CSK(-0.64613);
REACTOME_ER_PHAGOSOME_PATHWAY	61	58	10.8784	0	0	PSMB9(38.3755); PSMB8(38.2572); TAP1(38.0607); TAP2(37.4202); HLA-C(36.4861); HLA-B(35.8231); HLA-G(34.9009); HLA-F(34.189); HLA-A(30.8415); PSMB10(-1.431); PSMD10(-1.50685); SEC61B(-1.51524); CALR(-1.63729); PSMC2(-1.64568); PSMD4(-1.65395); PSMD7(-1.69272); PSMB4(-1.70674); PSMD11(-1.71972); PSME2(-1.72577); PSME1(-1.73695); PSMD2(-1.74224); PSMA5(-1.76214); PSMA3(-1.76214); PSMB5(-1.76214); PS…	58	3.0713	0.00106566	0.0331734	HLA-C(2.07262); PSMB9(2.06362); PSMB8(2.06246); HLA-A(2.06142); HLA-B(2.05863); TAP1(2.05778); TAP2(2.05489); HLA-F(2.04649); PSMD5(1.27987); PSMA6(1.24024); PSMB4(1.12641); PSMA3(1.01496); PSMC6(0.955962); PSMA1(0.939263); PDIA3(0.597071); PSMD8(0.579185); PSMD12(0.535239); PSMA4(0.515926); PSME2(0.45844); HLA-G(0.435263); PSMB6(0.368971); PSMA8(0.269963); PSMB2(0.269566); B2M(0.267252); PSMD14(…
REACTOME_ANTIGEN_PROCESSING_CROSS_PRESENTATION	76	69	9.83504	0	0	PSMB9(38.3755); PSMB8(38.2572); TAP1(38.0607); TAP2(37.4202); HLA-C(36.4861); HLA-B(35.8231); HLA-G(34.9009); HLA-F(34.189); HLA-A(30.8415); PSMB10(-1.431); PSMD10(-1.50685); SEC61B(-1.51524); CALR(-1.63729); PSMC2(-1.64568); PSMD4(-1.65395); PSMD7(-1.69272); PSMB4(-1.70674); PSMD11(-1.71972); PSME2(-1.72577); CYBB(-1.73151); PSME1(-1.73695); PSMD2(-1.74224); PSMA5(-1.76214); PSMA3(-1.76214); PSM…	70	3.66724	0.000122591	0.00645004	LNPEP(2.2064); HLA-C(2.07262); PSMB9(2.06362); PSMB8(2.06246); HLA-A(2.06142); HLA-B(2.05863); TAP1(2.05778); TAP2(2.05489); HLA-F(2.04649); ITGB5(1.99494); NCF4(1.41123); NCF2(1.28398); PSMD5(1.27987); PSMA6(1.24024); PSMB4(1.12641); PSMA3(1.01496); PSMC6(0.955962); PSMA1(0.939263); PDIA3(0.597071); PSMD8(0.579185); PSMD12(0.535239); CD207(0.52771); PSMA4(0.515926); PSME2(0.45844); HLA-G(0.43526…
REACTOME_GENERATION_OF_SECOND_MESSENGER_MOLECULES	27	26	9.35997	0	0	HLA-DQA1(38.7552); HLA-DRB1(37.2014); HLA-DQA2(37.0299); HLA-DPB1(36.77); HLA-DPA1(36.6897); WAS(-1.22943); LCK(-1.65395); LAT(-1.71972); CD3D(-1.75734); CD3G(-1.79645); ZAP70(-1.87465); PLCG1(-1.88625); VASP(-1.88994); GRAP2(-1.89537); CD3E(-1.90429); HLA-DRB3(-1.97838); LCP2(-1.9829); CD4(-2.00358); NCK1(-2.02194); EVL(-2.02927); ENAH(-2.03004); PAK1(-2.0311); ITK(-2.03205); PAK2(-2.03238); CD2…	26	3.63879	0.000136959	0.00664778	HLA-DQA1(2.90867); HLA-DQA2(2.06142); HLA-DPB1(2.06095); HLA-DPA1(2.06095); HLA-DRB1(2.06095); CD4(1.53902); CD247(1.41771); PAK2(0.640621); ITK(0.603282); LAT(0.390842); VASP(0.358128); NCK1(0.326623); ZAP70(0.259812); PLCG1(0.0938073); WAS(0.0883543); CD3E(-0.0335146); LCK(-0.0708509); GRAP2(-0.0812951); ENAH(-0.108255); CD3G(-0.306573); CD3D(-0.318921); FYB(-0.412863); HLA-DRB3(-0.420244); PAK…
BIOCARTA_COMP_PATHWAY	19	19	9.00183	0	0	CFB(38.9637); C4B(38.3553); C4A(38.3553); C2(37.9409); C1S(-1.7474); C1R(-1.85239); CFD(-1.87054); MASP2(-1.88249); C1QA(-1.92602); C1QC(-1.94114); C1QB(-1.95045); MBL2(-2.01551); C9(-2.02917); MASP1(-2.03001); C3(-2.03012); C5(-2.03074); C8A(-2.03077); C6(-2.03271); C7(-2.03339);	19	3.28086	0.000517464	0.019207	CFB(2.09406); C4B(2.06968); C4A(2.06968); C2(2.06142); C1S(1.54964); C1R(1.33588); MBL2(1.19898); C5(0.864033); C6(0.59398); C8A(0.219851); MASP1(0.148573); C9(-0.0472634); C1QB(-0.269069); C1QC(-0.269069); C3(-0.334113); CFD(-0.401595); C7(-0.740911); C1QA(-0.949352); MASP2(-0.949352);
REACTOME_REGULATION_OF_COMPLEMENT_CASCADE	14	13	8.23888	0	0	CFB(38.9637); C4A(38.3553); C2(37.9409); CFHR3(-1.431); C4BPB(-1.82445); PROS1(-1.87261); C4BPA(-1.93626); CD55(-1.93953); CD46(-1.95775); CFI(-2.01323); C3(-2.03012); CFH(-2.03108); CR1(-2.03124);	12	3.66316	0.000124559	0.00645004	CFB(2.09406); C4A(2.06968); C2(2.06142); CR1(1.25986); CD46(0.928547); C4BPB(0.719298); C4BPA(0.666036); CFI(0.39542); CD55(-0.141464); C3(-0.334113); CFH(-0.442944); PROS1(-0.522453);
REACTOME_DOWNSTREAM_TCR_SIGNALING	37	35	7.97848	-1.11022e-16	-1.40554e-13	HLA-DQA1(38.7552); HLA-DRB1(37.2014); HLA-DQA2(37.0299); HLA-DPB1(36.77); HLA-DPA1(36.6897); PDPK1(-0.135806); IKBKG(-1.34427); LCK(-1.65395); CD3D(-1.75734); RELA(-1.75734); CD3G(-1.79645); TRAF6(-1.84989); UBE2N(-1.85956); LOC646626(-1.88811); IKBKB(-1.89176); CD3E(-1.90429); PIK3R2(-1.90787); BCL10(-1.92777); PIK3CB(-1.9379); PTEN(-1.95916); NFKBIA(-1.96055); HLA-DRB3(-1.97838); TRAT1(-1.98719…	34	4.55119	2.66721e-06	0.00024043	HLA-DQA1(2.90867); HLA-DQA2(2.06142); HLA-DPB1(2.06095); HLA-DPA1(2.06095); HLA-DRB1(2.06095); CD4(1.53902); CD247(1.41771); PIK3CB(1.3598); TAB2(1.21158); BCL10(1.00556); IKBKG(0.979487); RIPK2(0.909644); CARD11(0.8982); PIK3CA(0.616739); LOC646626(0.509529); MAP3K7(0.445603); UBE2N(0.427254); PIK3R2(0.269683); PTEN(0.106307); CHUK(0.0707992); TRAT1(0.0269637); CD3E(-0.0335146); TMEM189-UBE2V1(-…
BIOCARTA_CLASSIC_PATHWAY	14	14	7.83022	2.94209e-15	1.43257e-13	C4B(38.3553); C4A(38.3553); C2(37.9409); C1S(-1.7474); C1R(-1.85239); C1QA(-1.92602); C1QC(-1.94114); C1QB(-1.95045); C9(-2.02917); C3(-2.03012); C5(-2.03074); C8A(-2.03077); C6(-2.03271); C7(-2.03339);	14	3.0753	0.00105145	0.0331734	C4B(2.06968); C4A(2.06968); C2(2.06142); C1S(1.54964); C1R(1.33588); C5(0.864033); C6(0.59398); C8A(0.219851); C9(-0.0472634); C1QB(-0.269069); C1QC(-0.269069); C3(-0.334113); C7(-0.740911); C1QA(-0.949352);
REACTOME_INTERFERON_SIGNALING	159	150	7.55107	2.15383e-14	1.00991e-12	HLA-DQA1(38.7552); PSMB8(38.2572); HLA-DRB1(37.2014); HLA-DQA2(37.0299); HLA-DPB1(36.77); HLA-DPA1(36.6897); HLA-C(36.4861); HLA-B(35.8231); HLA-G(34.9009); HLA-F(34.189); HLA-A(30.8415); HERC5(-1.44282); MAPK3(-1.52374); STAT2(-1.54102); IRF3(-1.5851); AAAS(-1.63729); UBA7(-1.64568); IFI35(-1.67779); TRIM25(-1.74224); GBP5(-1.75243); IFI6(-1.76214); IRF9(-1.77137); GBP4(-1.77582); ISG15(-1.79645…	148	3.91911	4.44377e-05	0.00280402	HLA-DQA1(2.90867); ICAM1(2.72038); TYK2(2.2693); NUP107(2.23117); HLA-C(2.07262); PSMB8(2.06246); HLA-DQA2(2.06142); HLA-A(2.06142); HLA-DPB1(2.06095); HLA-DPA1(2.06095); HLA-DRB1(2.06095); HLA-B(2.05863); NUP155(2.04893); HLA-F(2.04649); PRKCD(1.94084); PIN1(1.29411); IFNG(1.26831); JAK2(1.18403); KPNA1(1.15565); IFNA17(1.15549); SOCS3(1.03781); EIF4E(1.03147); IRF9(1.02244); PML(0.994433); SOCS…
KEGG_NATURAL_KILLER_CELL_MEDIATED_CYTOTOXICITY	137	131	6.47218	4.83e-11	2.03826e-09	NCR3(38.8603); TNF(38.7493); HLA-E(38.5765); MICB(37.2378); MICA(37.0014); HLA-C(36.4861); HLA-B(35.8231); HLA-G(34.9009); HLA-A(30.8415); KIR2DL1(-0.644921); KIR2DL3(-1.03711); KIR2DL4(-1.47498); MAPK3(-1.52374); KIR3DL1(-1.54977); SHC1(-1.55857); ICAM2(-1.60274); LCK(-1.65395); LAT(-1.71972); PPP3CB(-1.7474); KIR2DS4(-1.7474); NRAS(-1.75243); SH2D1A(-1.75734); ARAF(-1.77137); CSF2(-1.77582); PT…	129	3.86323	5.59493e-05	0.00336229	ICAM1(2.72038); FAS(2.53954); HLA-E(2.09607); TNF(2.08713); NCR3(2.08402); HLA-C(2.07262); HLA-A(2.06142); HLA-B(2.05863); MICA(2.05833); MICB(2.05753); VAV2(1.43479); CD247(1.41771); PIK3CB(1.3598); IFNG(1.26831); NRAS(1.26392); KIR2DL4(1.16659); KIR3DL1(1.16659); IFNA17(1.15549); NCR1(1.106); PLCG2(1.05024); ITGB2(1.0151); PTPN11(0.930403); PPP3R1(0.915264); BID(0.911493); HRAS(0.867971); IFNA1…
REACTOME_TCR_SIGNALING	54	52	6.32074	1.30155e-10	5.14928e-09	HLA-DQA1(38.7552); HLA-DRB1(37.2014); HLA-DQA2(37.0299); HLA-DPB1(36.77); HLA-DPA1(36.6897); PDPK1(-0.135806); WAS(-1.22943); IKBKG(-1.34427); LCK(-1.65395); LAT(-1.71972); CD3D(-1.75734); RELA(-1.75734); CD3G(-1.79645); TRAF6(-1.84989); UBE2N(-1.85956); ZAP70(-1.87465); PLCG1(-1.88625); LOC646626(-1.88811); VASP(-1.88994); IKBKB(-1.89176); GRAP2(-1.89537); CD3E(-1.90429); CSK(-1.90787); PIK3R2(-…	51	3.27937	0.000520199	0.019207	HLA-DQA1(2.90867); HLA-DQA2(2.06142); HLA-DPB1(2.06095); HLA-DPA1(2.06095); HLA-DRB1(2.06095); CD4(1.53902); CD247(1.41771); PIK3CB(1.3598); TAB2(1.21158); BCL10(1.00556); IKBKG(0.979487); RIPK2(0.909644); CARD11(0.8982); PAK2(0.640621); PIK3CA(0.616739); ITK(0.603282); LOC646626(0.509529); MAP3K7(0.445603); UBE2N(0.427254); LAT(0.390842); VASP(0.358128); NCK1(0.326623); PIK3R2(0.269683); ZAP70(0…
BIOCARTA_BLYMPHOCYTE_PATHWAY	11	11	5.68123	6.68639e-09	2.28783e-07	HLA-DRB1(37.2014); HLA-DRA(37.1994); FCGR2B(-1.83646); ICAM1(-1.88438); ITGAL(-1.90072); CR2(-1.94742); CD40(-1.95045); CD80(-2.02832); ITGB2(-2.03043); CR1(-2.03124); PTPRC(-2.03244);	11	4.65918	1.58734e-06	0.000154094	ICAM1(2.72038); HLA-DRA(2.09406); HLA-DRB1(2.06095); CR2(1.32567); CR1(1.25986); ITGB2(1.0151); ITGAL(0.684815); CD80(0.521724); FCGR2B(-0.140533); PTPRC(-0.304971); CD40(-0.829166);
BIOCARTA_ASBCELL_PATHWAY	12	12	5.44821	2.54394e-08	8.47535e-07	HLA-DRB1(37.2014); HLA-DRA(37.1994); CD40LG(-1.71972); FASLG(-1.82126); IL2(-1.85722); IL4(-1.86843); IL10(-1.87054); CD28(-1.92425); CD40(-1.95045); CD4(-2.00358); FAS(-2.02648); CD80(-2.02832);	12	3.32259	0.000445933	0.0170535	FAS(2.53954); HLA-DRA(2.09406); HLA-DRB1(2.06095); CD4(1.53902); FASLG(0.678226); CD80(0.521724); CD40LG(0.372431); IL4(0.261302); IL10(-0.0971625); CD28(-0.452914); IL2(-0.670746); CD40(-0.829166);
BIOCARTA_CTLA4_PATHWAY	21	19	5.43891	2.68044e-08	8.70111e-07	HLA-DRB1(37.2014); HLA-DRA(37.1994); CTLA4(19.9619); LCK(-1.65395); CD3D(-1.75734); CD3G(-1.79645); IL2(-1.85722); CD3E(-1.90429); CD28(-1.92425); CD86(-1.9379); PTPN11(-1.94274); ICOS(-1.99687); PIK3CA(-2.01262); ICOSLG(-2.01262); PIK3R1(-2.02806); GRB2(-2.02826); CD80(-2.02832); ITK(-2.03205); CD247(-2.03271);	19	3.20613	0.000672666	0.0223396	HLA-DRA(2.09406); HLA-DRB1(2.06095); CD86(1.52181); CD247(1.41771); CTLA4(1.11403); ICOS(0.952608); PTPN11(0.930403); PIK3CA(0.616739); ITK(0.603282); CD80(0.521724); ICOSLG(0.26101); CD3E(-0.0335146); LCK(-0.0708509); PIK3R1(-0.0829705); GRB2(-0.115966); CD3G(-0.306573); CD3D(-0.318921); CD28(-0.452914); IL2(-0.670746);
REACTOME_IMMUNOREGULATORY_INTERACTIONS_BETWEEN_A_LYMPHOID_AND_A_NON_LYMPHOID_CELL	70	61	5.30927	5.50316e-08	1.69927e-06	HLA-C(36.4861); HLA-B(35.8231); HLA-G(34.9009); HLA-F(34.189); HLA-A(30.8415); KIR2DL1(-0.644921); KIR2DL3(-1.03711); KIR2DL4(-1.47498); KIR3DL1(-1.54977); CD19(-1.59394); ICAM2(-1.60274); CD160(-1.67001); CD40LG(-1.71972); CD3D(-1.75734); CD3G(-1.79645); B2M(-1.81462); ITGB7(-1.81798); FCGR3A(-1.82126); FCGR2B(-1.83646); HCST(-1.83927); TYROBP(-1.84202); ICAM4(-1.84733); IFITM1(-1.86628); VCAM1(…	59	3.4994	0.000233157	0.00980816	ICAM4(2.81207); ICAM1(2.72038); ICAM3(2.29112); HLA-C(2.07262); HLA-A(2.06142); HLA-B(2.05863); HLA-F(2.04649); CD247(1.41771); KIR2DL4(1.16659); KIR3DL1(1.16659); LILRB3(1.16393); ITGB2(1.0151); CD34(0.775483); ITGAL(0.684815); PVRL2(0.612831); CD19(0.582491); CDH1(0.499418); KLRC1(0.482237); CD226(0.474398); ULBP2(0.472238); CD8B(0.439988); HLA-G(0.435263); LILRB4(0.383099); CD40LG(0.372431); C…
BIOCARTA_PML_PATHWAY	17	17	4.6428	1.71859e-06	4.72985e-05	DAXX(39.1597); TNF(38.7493); RARA(-1.68536); FASLG(-1.82126); SUMO1(-1.89894); TNFRSF1A(-1.91884); TP53(-1.92246); PRAM1(-1.94274); PML(-1.96055); SIRT1(-1.96464); HRAS(-1.9736); TNFRSF1B(-2.00117); CREBBP(-2.01551); FAS(-2.02648); RB1(-2.03062); PAX3(-2.03261); SP100(-2.07007);	17	3.42496	0.00030744	0.0125158	FAS(2.53954); TNF(2.08713); PRAM1(1.4648); PML(0.994433); HRAS(0.867971); SP100(0.847419); FASLG(0.678226); TP53(0.558437); TNFRSF1B(0.446351); TNFRSF1A(0.414043); SIRT1(0.314529); PAX3(0.0433363); SUMO1(-0.0524028); RB1(-0.233832); CREBBP(-0.249993); DAXX(-0.279529); RARA(-0.446294);
PID_IL12_STAT4_PATHWAY	33	33	3.7096	0.000103792	0.00234645	HLA-DRB1(37.2014); HLA-DRA(37.1994); STAT4(16.1421); PPP3CB(-1.7474); CD3D(-1.75734); JUN(-1.75734); IL13(-1.78016); CD3G(-1.79645); IL2(-1.85722); TGFB1(-1.87665); IL18(-1.88625); FOS(-1.88625); TBX21(-1.88994); ETV5(-1.89357); CD3E(-1.90429); IFNG(-1.917); PRF1(-1.92066); CD28(-1.92425); CD86(-1.9379); IRF1(-1.94587); PPP3R1(-1.99412); CD4(-2.00358); STAT3(-2.00941); CREBBP(-2.01551); CD80(-2.0…	33	3.74881	8.88389e-05	0.00509612	PIAS2(2.20713); HLA-DRA(2.09406); HLA-DRB1(2.06095); FOS(1.94401); TBX21(1.78796); STAT3(1.67682); CD4(1.53902); CD86(1.52181); CD247(1.41771); IFNG(1.26831); IL2RA(0.959529); PPP3R1(0.915264); MAPK9(0.581013); CD80(0.521724); STAT4(0.511375); IL13(0.321141); PPP3CB(-0.0320964); CD3E(-0.0335146); TGFB1(-0.11291); JUN(-0.168675); PPP3CA(-0.241724); CREBBP(-0.249993); IL18RAP(-0.254138); CD3G(-0.30…
PID_IL12_2PATHWAY	63	63	3.44045	0.000290376	0.00592928	HLA-DRB1(37.2014); HLA-DRA(37.1994); HLA-A(30.8415); STAT4(16.1421); NFKB1(-1.14498); MAP2K3(-1.59394); IL2RG(-1.64568); NFKB2(-1.65395); LCK(-1.65395); PPP3CB(-1.7474); CD3D(-1.75734); RELA(-1.75734); GZMA(-1.77137); CD3G(-1.79645); IL1B(-1.81462); B2M(-1.81462); FASLG(-1.82126); EOMES(-1.82757); SPHK2(-1.84202); STAT6(-1.84471); IL2(-1.85722); STAT5A(-1.86408); GZMB(-1.86628); IL4(-1.86843); HL…	62	4.01677	2.95001e-05	0.00206828	TYK2(2.2693); HLA-DRA(2.09406); HLA-A(2.06142); HLA-DRB1(2.06095); FOS(1.94401); TBX21(1.78796); STAT3(1.67682); CD4(1.53902); CD247(1.41771); IFNG(1.26831); MAP2K6(1.20396); JAK2(1.18403); IL12RB1(0.999651); IL2RA(0.959529); SOCS1(0.951876); PPP3R1(0.915264); RIPK2(0.909644); STAT5A(0.866108); IL1B(0.746809); GADD45G(0.68233); FASLG(0.678226); GZMB(0.547461); STAT4(0.511375); GZMA(0.488287); RAB…
